# Supplementary material for: Two Lysine Sites That Can Be Malonylated Are Important for LuxS Regulatory Roles in Bacillus velezensis
Source: Microorganisms. 2021 Jun 21;9(6):1338. doi: 10.3390/microorganisms9061338 (PMC8233902; doi:10.3390/microorganisms9061338)
Supplement: Supplementary file 1 [file microorganisms-09-01338-s001.zip]

Archive with 1 entries (1 files):
- microorganisms-1183903-supplementary.pdf
